# Supplementary material for: The Structural Effect of a Composite Solid Electrolyte on Electrochemical Performance and Fire Safety
Source: Materials (Basel). 2025 Mar 28;18(7):1536. doi: 10.3390/ma18071536 (PMC11989986; doi:10.3390/ma18071536)
Supplement: Supplementary file 1 [file materials-18-01536-s001.zip]

Archive with 1 entries (1 files):
- materials-3270393-supplementary.pdf
